# Supplementary material for: Energy-Resolved Mass Spectrometry and Mid-Infrared Spectroscopy for Purity Assessment of a Synthetic Peptide Cyclised by Intramolecular Huisgen Click Chemistry
Source: Methods Protoc. 2024 Dec 2;7(6):97. doi: 10.3390/mps7060097 (PMC11676744; doi:10.3390/mps7060097)
Supplement: Supplementary file 1 [file mps-07-00097-s001.zip]

Archive with 1 entries (1 files):
- mps-3251303-supplementary.pdf
